# Supplementary material for: Salvage Cryoablation for Recurrent Prostate Cancer Following Radiation—A Comprehensive Review
Source: Cancers (Basel). 2024 Jul 31;16(15):2717. doi: 10.3390/cancers16152717 (PMC11312114; doi:10.3390/cancers16152717)
Supplement: Supplementary file 1 [file cancers-16-02717-s001.zip]

Archive with 1 entries (1 files):
- cancers-3078575-supplementary.pdf
